# Supplementary material for: Synthesis and Hemostatic Activity of New Amide Derivatives
Source: Molecules. 2022 Mar 31;27(7):2271. doi: 10.3390/molecules27072271 (PMC9000710; doi:10.3390/molecules27072271)
Supplement: Supplementary file 1 [file molecules-27-02271-s001.zip]

Archive with 1 entries (1 files):
- molecules-1656136-supplementary.pdf
